# Supplementary material for: Glucose Absorption by the Bacillary Band of Trichuris muris
Source: PLoS Negl Trop Dis. 2016 Sep 2;10(9):e0004971. doi: 10.1371/journal.pntd.0004971 (PMC5010283; doi:10.1371/journal.pntd.0004971)
Supplement: S1 Video — Fluorescence from 6-NBDG and Alexa Fluor 633 is shown in green and red respectively. The vertical distance between the images is 0.2 μm. Scale bar: 10 μm. (ZIP) [file pntd.0004971.s006.zip]

Archive with 1 entries (1 files):
- S_1 video.avi
