# Supplementary material for: Glucose Absorption by the Bacillary Band of Trichuris muris
Source: PLoS Negl Trop Dis. 2016 Sep 2;10(9):e0004971. doi: 10.1371/journal.pntd.0004971 (PMC5010283; doi:10.1371/journal.pntd.0004971)
Supplement: S2 Video — The glucose analogue 6-(N-(7-Nitrobenz-2-oxa-1,3-diazol-4-yl)amino)-6-Deoxyglucose (6-NBDG) was added at 00:00:35:00, with time displayed (upper right) as hour:min:sec:msec. Before addition, some autofluorescence was seen from the bacillary band. Immediately after addition, this fluorescence decreased to almost half of the intensity. After the initial decrease, the intensity increased in mean grey values from a minimum of 1.7 to a maximum of 5.8 after 20 minutes. The length of the video is 20 minutes. (ZIP) [file pntd.0004971.s007.zip]

Archive with 1 entries (1 files):
- S_2a video.avi
