# Supplementary material for: Glucose Absorption by the Bacillary Band of Trichuris muris
Source: PLoS Negl Trop Dis. 2016 Sep 2;10(9):e0004971. doi: 10.1371/journal.pntd.0004971 (PMC5010283; doi:10.1371/journal.pntd.0004971)
Supplement: S3 Video — RPMI media without 6-(N-(7-Nitrobenz-2-oxa-1,3-diazol-4-yl)amino)-6-Deoxyglucose (6-NBDG), and with DMSO (0.2 v/v%) is added. Immediately after addition, the fluorescence did not decrease abruptly to almost half of the intensity as in the test worms. The intensity from the bacillary band did not increase but showed a small decrease in mean grey values from 4.2 to 3.4 during a time period of 20 minutes. (ZIP) [file pntd.0004971.s008.zip]

Archive with 1 entries (1 files):
- S_3a video.avi
